# Supplementary material for: Physico-Chemical and Sensory Characteristics of Extruded Cereal Composite Flour Porridge Enriched with House Crickets (Acheta domesticus)
Source: Foods. 2025 Aug 20;14(16):2893. doi: 10.3390/foods14162893 (PMC12385631; doi:10.3390/foods14162893)
Supplement: Supplementary file 1 [file foods-14-02893-s001.zip]

Archive with 5 entries (5 files):
- Fig S1.jpg
- Fig S2.jpg
- Fig S3.jpg
- Fig S4.jpg
- Questionnaire S1.pdf
